# Supplementary material for: RAB23 loss-of-function mutation causes context-dependent ciliopathy in Carpenter syndrome
Source: PLoS Genet. 2025 Aug 18;21(8):e1011611. doi: 10.1371/journal.pgen.1011611 (PMC12407540; doi:10.1371/journal.pgen.1011611)
Supplement: S1 Data — (XLSX) [file pgen.1011611.s006.xlsx]

## Sheet: Cortical thickness - Rostral
E18.5 Cortical thickness
Rostral
Control	section 1	section 2	section 3	average
sample 6	789.654	667.333		728.494
Sample 274	845.515	894.449		869.982
#2	708.292	610.449		659.37
#5	622.864	692.444		657.654
			Std Dev.	99.6906
Actin-CKO	section 1	section 2	section 3	average
Sample 11	587.882	620.001		603.942
Sample 275	580.698	612.73		596.714
#3	513.432	614.765	506.649	544.949
#11	582.433	629.455	758.852	656.913
#15	650.422	541.624	584.896	592.314
			Std Dev.	39.843
			Unpaired S. T-test	0.0308944

## Sheet: Cortical thickness - Medial
E18.5 Cortical thickness
Medial
Control	section 1	section 2	section 3	average
sample 6	824.948	791.434		808.191
Sample 274	811.35	914.474		862.912
#2	673.88	869.442		771.661
#5	682.006	775.638		728.822
			Std Dev.	56.8406
Actin-CKO	section 1	section 2	section 3	average
Sample 11	562.346	546.032		554.189
Sample 275	593.624	528.068		560.846
#3	731.114	630.324	784.154	715.198
#11	724.422	752.119	779.488	752.01
#15	652.589	523.311	726.788	634.23
			Std Dev.	89.1753
			Unpaired S. T-test	0.0231063

## Sheet: Cortical thickness - Caudal
E18.5 Cortical thickness
Caudal
Control	section 1	section 2	section 3	average
sample 6	682.955	591.446		637.2
Sample 274	668.432	597.111		632.772
#2	561.521	623.442		592.481
#5	503.397	592.446		547.922
			Std Dev.	41.6319
Actin-CKO	section 1	section 2	section 3	average
Sample 11	412.436	508.384		460.41
Sample 275	355.543	443.444		399.494
#3	493.157	472.118	565.075	510.117
#11	581.456	433.683	661.131	558.757
#15	514.434	410.793	493.743	472.99
			Std Dev.	59.2098
			Unpaired S. T-test	0.010303

## Sheet: Ventricle Area
Adult Ventrical Area (um2)
Control	section 1	section 2	section 3	average
1	521737	328160		424948
2	419888	330216		375052
3	634751	475614		555183
4	485204	355826		420515
5	623892	467997		545944
6	462587	361876		412232
7	498123	359512		428817
8	367892	260963		314428
			Std Dev.	80844.2
Nes-CKO	section 1	section 2	section 3	average
1	573828	460961		517394
2	602451	451287		526869
3	701459	570866		636162
4	789315	652540		720928
5	598733	521907	541829	554156
6	542169	444320		493244
7	431876	358922	392499	394433
8	681725	562192		621958
			Std Dev.	100232
			Unpaired S. T-test	0.0168328
