# Supplementary material for: RAB23 loss-of-function mutation causes context-dependent ciliopathy in Carpenter syndrome
Source: PLoS Genet. 2025 Aug 18;21(8):e1011611. doi: 10.1371/journal.pgen.1011611 (PMC12407540; doi:10.1371/journal.pgen.1011611)
Supplement: S2 Data — (XLSX) [file pgen.1011611.s007.xlsx]

## Sheet: E18.5 Cortex - Tbr1
Cortex
Control	section 1	section 2	section 3	section 4	section 5	average
1	57.0175	54.2553	51.1905	75.4545		59.4795
2	70.9677	22.8571	52.9915			48.9388
3	70.7692	64.2857	88.5417	87.5817	38.9222	70.0201
4	68.3099	53.7634	40.7767			54.2833
					Std Dev.	8.99001
Actin-CKO	section 1	section 2	section 3			average
1	40.1961	36.1111	25.3165	42.3077		35.9828
2	52.9412	26.4706				39.7059
3	31.6832	49.162	20.8955	26.6129		32.0884
4	9.52381	10.1695	36	50.4274		26.5302
					Std Dev.	5.63398
			Unpaired S. T-test			0.0035478
sample 6 (control)		E18.5			Sample 11 (ko)	E18.5
slide no.	DAPI + Tbr1	Tbr1 + Arl13b double +ve	double +ve / Tbr1		slide no.	DAPI + Tbr1	Tbr1 + Arl13b double +ve	double +ve / Tbr1
19.1	114	65	0.570175		16.1	102	41	0.401961
19.4	94	51	0.542553		16.4	144	52	0.361111
39.1	84	43	0.511905		37.1	79	20	0.253165
39.4	110	83	0.754545		37.4	104	44	0.423077
Sample 19 (control)		E18.5			Sample 16 (ko)	E18.5
slide no.	DAPI + Tbr1	Tbr1 + Arl13b double +ve	double +ve / Tbr1		slide no.	DAPI + Tbr1	Tbr1 + Arl13b double +ve	double +ve / Tbr1
16.1	186	132	0.709677		19.5	187	99	0.529412
32.1	140	32	0.228571		19.1	102	27	0.264706
32.4	117	62	0.529915
Sample 275 (control)		E18.5			Sample 274 (ko)	E18.5
slide no.	DAPI + Tbr1	Tbr1 + Arl13b double +ve	double +ve / Tbr1		slide no.	DAPI + Tbr1	Tbr1 + Arl13b double +ve	double +ve / Tbr1
4.1	130	92	0.707692		4.1	101	32	0.316832
4.4	182	117	0.642857		4.4	179	88	0.49162
4.7	192	170	0.885417		15.1	134	28	0.208955
14.2	153	134	0.875817		15.4	124	33	0.266129
14.5	167	65	0.389222
Sample 496 (control)		E18.5			Sample 493 (ko)	E18.5
slide no.	DAPI + Tbr1	Tbr1 + Arl13b double +ve	double +ve / Tbr1		slide no.	DAPI + Tbr1	Tbr1 + Arl13b double +ve	double +ve / Tbr1
8.4	142	97	0.683099		9.1	84	8	0.0952381
16.2	93	50	0.537634		9.4	59	6	0.101695
16.5	103	42	0.407767		19.2	75	27	0.36
					19.5	117	59	0.504274

## Sheet: E18.5 Cerebellum EGL
Cerebellar EGL
Control	section 1	section 2	section 3	section 4	section 5	average
1	38.2775	64.9573	81.1321			61.4556
2	86.3813	38.0597	90			71.4803
3	92.9204	77.3585	70.8609	91.5152		83.1637
4	67.7019	58.8235	18.4211	32.967	68.4685	49.2764
					Std Dev.	14.4278
Actin-CKO	section 1	section 2	section 3			average
1	31.2057	80.4878	80.916			64.2032
2	86.5169	54.386	79.375			73.4259
3	85.2459	34.3137	53.9474	84.2105		64.4294
4	47.3118	50	64.8438	61.4583		55.9035
					Std Dev.	7.15694
					Unpaired S. T-test	0.825603
sample 6 (control)		E18.5			Sample 11 (ko)	E18.5
slide no.	DAPI + Pax6	Pax6 + Arl13b double +ve	double +ve / Pax6		slide no.	DAPI + Pax6	Pax6 + Arl13b double +ve	double +ve / Pax6
19.2	209	80	0.382775		16.2	141	44	0.312057
19.5	234	152	0.649573		16.5	82	66	0.804878
39.3	159	129	0.811321		37.3	131	106	0.80916
Sample 19 (control)		E18.5			Sample 16 (ko)	E18.5
slide no.	DAPI + Pax6	Pax6 + Arl13b double +ve	double +ve / Pax6		slide no.	DAPI + Pax6	Pax6 + Arl13b double +ve	double +ve / Pax6
16.3	257	222	0.863813		16.5	89	77	0.865169
32.2	134	51	0.380597		19.4	228	124	0.54386
32.5	210	189	0.9		19.2	160	127	0.79375
Sample 275 (control)					Sample 274 (ko)	E18.5
slide no.	DAPI + Pax6	Pax6 + Arl13b double +ve	double +ve / Pax6		slide no.	DAPI + Pax6	Pax6 + Arl13b double +ve	double +ve / Pax6
4.2	113	105	0.929204		4.2	61	52	0.852459
4.5	159	123	0.773585		4.5	102	35	0.343137
14.1	151	107	0.708609		15.2	76	41	0.539474
14.4	165	151	0.915152		15.5	95	80	0.842105
Sample 496 (control)					Sample 493 (ko)	E18.5
slide no.	DAPI + Pax6	Pax6 + Arl13b double +ve	double +ve / Pax6		slide no.	DAPI + Pax6	Pax6 + Arl13b double +ve	double +ve / Pax6
17.5	161	109	0.677019		9.2	93	44	0.473118
16.4	153	90	0.588235		9.5	84	42	0.5
16.1	76	14	0.184211		19.1	128	83	0.648438
8.6	91	30	0.32967		19.3	96	59	0.614583
8.3	111	76	0.684685

## Sheet: Epithelial
Epithelial						% of ciliation
Control	section 1	section 2	section 3	section 4	section 5	average
1	58.6207	47.1698	50.8772	62.1622		54.7075
2	70.9677	85.1064	64.5833			73.5525
3	62.5	85.3448	34.7458			60.8635
4	94.5205	68.5039	92.7632			85.2625
					Std Dev.	13.6018
Actin-CKO	section 1	section 2	section 3			average
1	81.8182	93.75	74.6667			83.4116
2	71.4286	92.5926	68.5393	70.1613		75.6804
3	92.3913	69.6721	73.0769	82.1429	87.9121	81.0391
4	74.359	70.8333	72.2772			72.4898
					Std Dev.	4.97216
					Unpaired S. T-test	0.234933
sample 6 (control)		E18.5			Sample 11 (ko)	E18.5
slide no.	DAPI + E-caderin	E-caderin + Arl13b double +ve	double +ve / E-caderin		slide no.	DAPI + E-caderin	E-caderin + Arl13b double +ve	double +ve / E-caderin
7.1(005)	203	119	0.586207	58.6207	8.1	44	36	0.818182	81.8182
7.1(006)	53	25	0.471698	47.1698	8.1 (003)	128	120	0.9375	93.75
7.3	57	29	0.508772	50.8772	8.5	75	56	0.746667	74.6667
7.5	37	23	0.621622	62.1622
			0.547075	54.7075				0.834116	83.4116
Sample 19 (control)		E18.5			Sample 30 (ko)	E18.5
slide no.	DAPI + E-caderin	E-caderin + Arl13b double +ve	double +ve / E-caderin		slide no.	DAPI + E-caderin	E-caderin + Arl13b double +ve	double +ve / E-caderin
5.1	93	66	0.709677	70.9677	6.1(013)	42	30	0.714286	71.4286
5.3	47	40	0.851064	85.1064	6.1(014)	27	25	0.925926	92.5926
5.5	48	31	0.645833	64.5833	6.1_001	89	61	0.685393	68.5393
					6.1_002	124	87	0.701613	70.1613
			0.735525	73.5525				0.756804	75.6804
Sample 35 (control)					Sample 493 (ko)	E18.5
slide no.	DAPI + E-caderin	E-caderin + Arl13b double +ve	double +ve / E-caderin		slide no.	DAPI + E-caderin	E-caderin + Arl13b double +ve	double +ve / E-caderin
5.1	48	30	0.625	62.5	3.1	92	85	0.923913	92.3913
5.1_001	116	99	0.853448	85.3448	3.3	122	85	0.696721	69.6721
5.1_002	118	41	0.347458	34.7458	3.5_001	130	95	0.730769	73.0769
					3.5_002	112	92	0.821429	82.1429
					3.5_003	91	80	0.879121	87.9121
			0.600453	60.0453				0.810391	81.0391
Sample 496 (control)					Sample 16 (ko)	E18.5
slide no.	DAPI + E-caderin	E-caderin + Arl13b double +ve	double +ve / E-caderin		slide no.	DAPI + E-caderin	E-caderin + Arl13b double +ve	double +ve / E-caderin
2.3	73	69	0.945205	94.5205	9.2_001	156	116	0.74359	74.359
2.3_001	127	87	0.685039	68.5039	9.2_002	96	68	0.708333	70.8333
2.3_002	152	141	0.927632	92.7632	9.2_003	101	73	0.722772	72.2772
			0.806335	80.6335				0.724898	72.4898

## Sheet: Chondrocyte
Chrondrocyte						% of ciliation					Cilia length	Chondrocyte	Control	Actin-CKO
Control	section 1	section 2	section 3	section 4	section 5	average						Cilia length	1.57709	1.02553
1	82.4121	88.9706	80			83.7942							1.22875	1.34268
2	67.5799	83.3948	90.0685			80.3477							1.15062	1.09357
3	87.8049	92.8	90.8257			90.4769							1.41458	1.00262
4	86.6667	94.8905				90.7786							1.49332	1.08962
					Std Dev.	5.13817							1.4218	1.34391
																% of Reduction
												Average	1.38103	1.14965		16.7536
Actin-CKO	section 1	section 2	section 3			average
1	65.7627	65.2381	69.3878			66.7962
2	76.6667	82.6446	94.2308			88.4377
3	70.9677	67.0103				68.989
4	82.6087	65.7407	78.2353			75.5282
					Std Dev.	9.7343
					Unpaired S. T-test	0.0834843
sample 6 (control)		E18.5			Sample 11 (ko)	E18.5
slide no.	DAPI + sox10	sox10 + Arl13b double +ve	double +ve / sox10		slide no.	DAPI + sox10	sox10 + Arl13b double +ve	double +ve / sox10
7.2	199	164	0.824121		6.1	295	194	0.657627
7.4	272	242	0.889706		8.2	210	137	0.652381
8.1	90	72	0.8		8.4	147	102	0.693878
Sample 19 (control)		E18.5			Sample 30 (ko)	E18.5
slide no.	DAPI + sox10	sox10 + Arl13b double +ve	double +ve / sox10		slide no.	DAPI + sox10	sox10 + Arl13b double +ve	double +ve / sox10
4.1	219	148	0.675799		6.2	120	92	0.766667
5.2	271	226	0.833948		6.4	121	100	0.826446
5.4	292	263	0.900685		6.6	156	147	0.942308
Sample 35 (control)					Sample 493 (ko)	E18.5
slide no.	DAPI + sox10	sox10 + Arl13b double +ve	double +ve / sox10		slide no.	DAPI + sox10	sox10 + Arl13b double +ve	double +ve / sox10
5.2	123	108	0.878049		3.2	217	154	0.709677
5.4	125	116	0.928		3.4
5.6	109	99	0.908257		3.6	194	130	0.670103
Sample 496 (control)					Sample 16 (ko)	E18.5
slide no.	DAPI + sox10	sox10 + Arl13b double +ve	double +ve / sox10		slide no.	DAPI + sox10	sox10 + Arl13b double +ve	double +ve / sox10
2.2	180	156	0.866667		8.2	161	133	0.826087
2.6	137	130	0.948905		8.4	216	142	0.657407
					9.1	340	266	0.782353
										Std Dev.
										Unpaired S. T-test

## Sheet: MEF
	MEF
	Control					Actin-CKO							Cilia Length
	Total cell	Arl13B+ve cilia	% Ciliation			Total cell	Arl13B+ve cilia	% Ciliation				Batch	Control	KO
B1	90	55	61.1111			75	10	13.3333		13.3333		1	2.23786	2.65761
B2	75	42	56			250	51	20.4		20.375		2	2.38847	1.614
B3	200	99	49.5	49.5687		140	28	20		20.2083		3	2.11293	1.88073
B4	125	82	65.6	65.5671		70	28	40		40.365		4	1.7331	1.62368
		Std Dev.	6.92045				Std Dev.	11.5102				Std Dev.	0.280295	0.491511
		Unpaired S. T-test	0.00210421									Unpaired S. T-test	0.560932
	Cilia length (um)
	Control	Actin-CKO
	2.296	3.568
	4.604	2.643
	1.631	1.245
	2.159	2.346
	1.478	3.458
	2.273	2.365
	1.338	2.365
	2.035	3.233
	2.621	3.452
	3.01	1.003
	1.885	3.245
	2.045	3.43
	2.481	1.7
	1.474	1.003
	4.149	4.617
	3.087	3.511
	1.906	3.65
	2.533	1.003
	2.373	2.003
	1.59	2.998
	2.825	1.344
	2.23	1.729
	2.289	1.468
	1.358	2.444
	2.927	1.125
	2.854	0.722
	2.167	1.022
	2.142	2.209
	3.012	0.989
	2.159	2.123
	1.003	1.422
	2.273	1.471
	2.365	0.601
	2.478	1.726
	2.576	2.196
	2.23	1.73
	2.348	1.231
	2.249	1.945
	3.489	1.396
	2.691	1.25
	2.562	0.849
	2.233	0.601
	2.448	0.858
	2.249	1.258
	1.003	3.29
	1.344	2.539
	1.003	1.503
	2.808	0.722
	2.22	2.799
	2.428	1.061
	1.003	2.405
	2.289	1.716
	1.305	1.288
	1.885	1.463
	1.998	1.16
	2.174	1.941
	1.998	2.966
	1.468	1.266
	2.045	1.661
	1.968	1.507
	1.092	1.345
	1.571	0.858
	1.507	1.551
	1.44	1.637
	0.757	2.769
	2.927	1.109
	2.726	1.239
	1.382	1.161
	3.505	1.161
	1.356	1.603
	3.172	1.352
	0.957	1.56
	1.085	2.422
	1.149	2.56
	2.072	1.288
	1.506	2.206
	0.858	1.845
	2.424	1.149
	1.161	1.276
	1.547
	0.957
	2.072
	2.659
	0.822
	1.427
	3.575
	1.04
	2.088
	1.002
	1.922
Std Dev.	0.76584	0.873747
Unpaired S. T-test	0.103556

## Sheet: Adult Cortex % AC3 
Adult Cortex		% AC3/NeuN		Adult Cortex		% Arl13b/NeuN
	Control	Nes-CKO			Control	Nes-CKO
	76.04	2.725			60.05	10.47
	59.895	0.76			49.305	9.09
	82.58	1.52			66.67	6.06
	65.15	0			42.42	6.82
Std Dev.	10.2796	1.16206		Std Dev.	10.8286	2.03278
Unpaired S. T-test	1.03833e-05			Unpaired S. T-test	0.00015088

## Sheet: Adult Hippocampus
Adult Hippocampus		% Arl13b/NeuN
	Control	Nes-CKO
	73.5	72.8992
	67.3071	62.8788
	85.641	73.7705
	73.2719	56.0606
	85.0829	69.5
	79.8863	79.6
Std Dev.	8.06372	7.47566
Unpaired S. T-test	0.0974125
