# Supplementary material for: RAB23 loss-of-function mutation causes context-dependent ciliopathy in Carpenter syndrome
Source: PLoS Genet. 2025 Aug 18;21(8):e1011611. doi: 10.1371/journal.pgen.1011611 (PMC12407540; doi:10.1371/journal.pgen.1011611)
Supplement: S3 Data — (XLSX) [file pgen.1011611.s008.xlsx]

## Sheet: head size
zf head size
ctr	mo
25.627	30.463
31.94	32.111
31.242	32.118
26.889	33.36
27.841	33.362
28.783	34.897
28.284	36.612
30.782	30.12
26.667	30.667
28	31.383
31.693	30.229
31.551	29.688
2.22883	2.1287	Std Dev

## Sheet: forebrain
	dapi	cilia	ratio
rescue 1	93	61	65.5914
rescue 2	107	75	70.0935
rescue 3	91	58	63.7363
rescue 4	106	70	66.0377
rescue 5	105	80	76.1905
rescue 6	90	56	62.2222
rescue 7	112	63	56.25
rescue 8	95	68	71.5789
rescue 9	120	75	62.5
rescue 10	94	65	69.1489
		Std Deviation	5.65094
ctr 1	107	88	82.243
ctr 2	124	66	53.2258
ctr 3	117	59	50.4274
ctr 4	117	108	92.3077
ctr 5	93	73	78.4946
ctr 6	116	74	63.7931
ctr 7	126	61	48.4127
ctr 8	105	66	62.8571
ctr 9	120	109	90.8333
ctr 10	118	91	77.1186
		Std Deviation	16.4127
e2i2 mo 1	91	36	39.5604
e2i2 mo 2	112	38	33.9286
e2i2 mo 3	99	40	40.404
e2i2 mo 4	113	44	38.9381
e2i2 mo 5	118	28	23.7288
e2i2 mo 6	114	46	40.3509
e2i2 mo 7	97	41	42.268
e2i2 mo 8	89	30	33.7079
e2i2 mo 9	116	40	34.4828
e2i2 mo 10	96	65	67.7083
		Std Deviation	11.273

## Sheet: spinal cord 
	spinal cord
		DAPI	cilia	ratio
	mo-sp-1	29	24	82.7586
	mo-sp-2	46	44	95.6522
	mo-sp-3	17	14	82.3529
	mo-sp-4	32	28	87.5
	mo-sp-5	32	25	78.125
			Std Deviation	6.68262
	Ctrl-1	28	24	85.7143
	Ctrl-2	33	21	63.6364
	wt-3	25	18	72
	wt-4	22	20	90.9091
	wt-5	38	34	89.4737
			Std Deviation	11.9643
