# Supplementary material for: RAB23 loss-of-function mutation causes context-dependent ciliopathy in Carpenter syndrome
Source: PLoS Genet. 2025 Aug 18;21(8):e1011611. doi: 10.1371/journal.pgen.1011611 (PMC12407540; doi:10.1371/journal.pgen.1011611)
Supplement: S4 Data — (XLSX) [file pgen.1011611.s009.xlsx]

## Sheet: hNPC
hNPC
% of Ciliation
Control				p.(L145*)
Total NPC	Arl13B+ve cilia	% Ciliation		Total NPC	Arl13B+ve cilia	% Ciliation
54	20	37.037		30	9	30
54	26	48.1481		44	25	56.8182
56	15	26.7857		57	16	28.0702
61	27	44.2623		34	16	47.0588
52	9	17.3077		49	11	22.449
62	33	53.2258		23	7	30.4348
36	19	52.7778		21	3	14.2857
23	9	39.1304		35	11	31.4286
40	15	37.5		52	12	23.0769
80	25	31.25		36	10	27.7778
28	9	32.1429		25	6	24
37	14	37.8378		39	18	46.1538
51	15	29.4118		22	5	22.7273
31	12	38.7097		45	14	31.1111
64	30	46.875		24	7	29.1667
40	16	40		27	10	37.037
45	15	33.3333		26	10	38.4615
	Std Dev.	9.37914			Std Dev.	10.5852
	Unpaired S. T-test	0.0793331
Cilia length, um
Control	p.(L145*)
3.92329	2.49698
1.34774	0.457059
3.32179	0.97646
2.97386	4.84821
3.15431	4.85227
2.2365	4.5575
0.993086	3.06845
1.65975	3.45245
5.09675	0.756813
3.28129	3.73674
4.47011	3.1102
1.19411	4.5078
2.58505	0.795719
3.3218	0.476512
7.08879	0.269427
4.24448	0.310628
1.19212	0.776266
2.94124	0.269427
1.21915	0.569181
0.401686	0.903245
2.00668	0.860356
0.774656	0.922697
3.34891	0.426732
1.0028	0.519401
0.889073	5.49345
1.70953	3.14534
4.00968	0.353517
0.78714	4.39651
2.51849	1.53675
0.249974	2.65236
0.756813	0.790811
0.868935	1.64718
0.78714	0.549728
2.89177	1.41008
1.6063	0.879809
0.683597	0.481793
0.795719	0.446185
0.849482	0.389125
0.731767	1.68479
3.54864	0.935259
2.3955	0.299754
0.249974	0.249974
0.506839	1.13836
1.23861	1.68646
0.465638	2.87523
1.22245	0.342643
0.280301	0.549728
0.487386	2.12607
2.33278	3.08669
0.61207	1.2746
3.82335	3.0778
1.64557	2.51015
5.67847	3.92009
3.75382	3.48884
2.51482	2.76189
1.03711	3.34064
1.75112	3.38124
0.37297	3.99123
0.37297	1.04569
6.44639	1.16011
3.93823	0.446185
4.24311	2.63092
1.37287	0.519401
0.255255	0.487386
4.14822	0.280301
3.83033	1.0051
	0.249974
	3.48928
	0.299754
	1.57275
	3.07917
	0.401686
Unpaired Mann- Whitney Test	0.0482

## Sheet: Neuron
Neuron
Control				p.(L145*)
Total MAP2 neuron	MAP2/AC3+ve cilia	% Ciliation		Total MAP2 neuron	MAP2/AC3+ve cilia	% Ciliation
32	6	18.75		28	1	3.57143
35	12	34.2857		28	0	0
144	17	11.8056		103	2	1.94175
118	27	22.8814		176	6	3.40909
	Std. Deviation	9.41958			Std. Deviation	1.65788
Unpaired t test
P value	0.0062

## Sheet: Fibroblast
% Ciliation				Cilia length, um
Control				Control	p.(L145*)
Total	Arl13b&Act-tub+	%		6.23	3.28
13	4	30.7692		2.91	2.79
49	6	12.2449		4.11	2.2
31	12	38.7097		4.27	1.47
29	4	13.7931		2.35	2.14
27	3	11.1111		4.41	1.87
	Std Deviation	12.5988		3.16	2.2
				5.32	2.08
				5.4	2.59
				6.32	2.94
p.(L145*)				1.76	3.32
				2.49	2.59
Total	Arl13b&Act-tub+	%		2.78	2.59
36	11	30.5556		2.08	2.32
53	8	15.0943		3.32	2.42
34	12	35.2941		4.8	3.71
27	5	18.5185		5	2.78
31	5	16.129		3.52	2.66
	Std Deviation	9.19178		3.24	4.33
				3.55	1.76
Unpaired S. T-test	0.8036			3.83	1.76
				3.35	2.42
				3.02	2.49
				5.08	2.24
				4.41	2.99
				2.99	1.5
				3.57	1.25
				5.91	1.31
				3.74	2.08
					3.57
					4.15
					1.25
					2.08
					3.83
					2.08
					5.15
					1.76
					1.5
					1.66
			Std Deviation	1.22259	0.901318
			Unpaired S. T-test	7.92637e-07	<0.0001

## Sheet: iPSC
iPSC
Control					p.(L145*)
Total iPSCs	Arl13B+ve cilia	% Ciliation			Total iPSCs	Arl13B+ve cilia	% Ciliation
170	120	70.5882			141	108	76.5957
115	83	72.1739			148	129	87.1622
117	96	82.0513			89	83	93.2584
71	53	74.6479			127	90	70.8661
	Std Dev.	5.07354				Std Dev.	10.1088
	Unpaired S. T-test	0.255674
Cilia length,um
	Control	p.(L145*)
	0.2	1
	0.22	0.22
	0.22	0.63
	0.22	0.92
	0.22	1.12
	0.22	1.48
	0.22	1.94
	0.22	2.75
	0.23	0.29
	0.23	0.74
	0.23	1.94
	0.23	2.22
	0.24	1.8
	0.26	1.92
	0.27	0.49
	0.27	1.34
	0.27	2.64
	0.31	0.39
	0.31	1.12
	0.31	1.22
	0.31	1.61
	0.32	0.44
	0.32	1.64
	0.34	1.99
	0.35	1.38
	0.38	3.2
	0.39	0.41
	0.39	1.07
	0.39	1.61
	0.39	1.85
	0.39	2.99
	0.4	0.89
	0.43	1.6
	0.44	0.31
	0.44	1.22
	0.44	1.4
	0.44	3.02
	0.45	0.45
	0.45	0.49
	0.45	0.81
	0.45	1.14
	0.45	1.23
	0.45	1.37
	0.45	1.53
	0.47	1.58
	0.53	1.67
	0.54	0.32
	0.54	1.69
	0.54	1.99
	0.55	1.33
	0.55	2.19
	0.56	0.65
	0.56	0.92
	0.58	1.44
	0.59	0.89
	0.6	0.6
	0.6	1.18
	0.6	1.59
	0.62	0.56
	0.62	1.05
	0.62	1.34
	0.63	1.35
	0.66	1.88
	0.66	1.34
	0.66	1.76
	0.66	2.31
	0.67	2.15
	0.7	1.88
	0.72	0.39
	0.72	2.47
	0.72	1.3
	0.72	2.25
	0.72	2.39
	0.75	1.61
	0.77	2.26
	0.77	0.45
	0.77	0.87
	0.77	1.78
	0.77	2.45
	0.81	0.31
	0.81	0.54
	0.81	1.73
	0.81	2.03
	0.83	1.26
	0.85	0.26
	0.85	1.67
	0.85	2.14
	0.85	1.17
	0.86	1.71
	0.87	0.22
	0.88	2.19
	0.89	0.89
	0.89	1.12
	0.89	2.5
	0.89	0.34
	0.89	0.66
	0.89	1.37
	0.91	2.16
	0.97	0.88
	0.98	0.92
	0.98	1.19
	1.03	0.27
	1.03	0.32
	1.03	1.12
	1.04	1.22
	1.05	1.4
	1.05	1.3
	1.05	2.43
	1.05	3.3
	1.05	0.74
	1.06	0.89
	1.06	1.95
	1.11	2.11
	1.12	1.59
	1.12	3.37
	1.12	0.73
	1.12	0.32
	1.14	0.45
	1.18	1.23
	1.2	2.38
	1.22	1.81
	1.23	0.89
	1.23	1.39
	1.23	1.6
	1.23	1.86
	1.23	2.71
	1.25	0.21
	1.25	1.44
	1.25	0.53
	1.25	1.08
	1.3	1.65
	1.32	3.14
	1.34	1.86
	1.34	2.75
	1.35	2.31
	1.35	0.76
	1.35	1.26
	1.35	2.32
	1.37	0.56
	1.37	1.3
	1.39	2.05
	1.39	0.73
	1.4	1.98
	1.4	0.72
	1.4	0.86
	1.42	1.73
	1.44	1.23
	1.44	0.74
	1.46	0.35
	1.49	1.25
	1.49	1.44
	1.49	0.77
	1.54	0.94
	1.54	1.23
	1.54	0.98
	1.55	0.62
	1.55	3.26
	1.58	0.42
	1.58	1.08
	1.58	1.75
	1.59	3.34
	1.59	0.4
	1.59	0.67
	1.6	0.76
	1.61	1.65
	1.61	1.67
	1.65	3.13
	1.65	0.39
	1.66	3.38
	1.66	1.92
	1.67	0.68
	1.67	1.89
	1.67	2.5
	1.67	3.09
	1.67	1.08
	1.68	2.43
	1.72	0.81
	1.74	1.19
	1.75	1.05
	1.76	3.21
	1.76	0.83
	1.76	3.17
	1.77	0.75
	1.78	1.9
	1.78	2.89
	1.81	0.22
	1.81	0.6
	1.81	1.57
	1.82	3.05
	1.83	0.21
	1.86	0.53
	1.87	1.02
	1.88	0.52
	1.88	1.72
	1.88	0.45
	1.88	3.06
	1.9	0.45
	1.9	0.94
	1.9	1.49
	1.9	0.54
	1.92	1.25
	1.92	1.95
	1.92	3.19
	1.94	0.6
	1.94	0.85
	1.94	1.54
	1.95	1.65
	1.95	1.11
	1.97	1.91
	1.98	2.43
	1.98	2.81
	1.99	0.27
	1.99	0.94
	1.99	1.05
	1.99	1.08
	2.01	2.29
	2.01	2.05
	2.01	0.64
	2.01	0.83
	2.02	1.6
	2.02	2.38
	2.04	1.12
	2.04	1.4
	2.05	1.54
	2.05	1.12
	2.05	0.45
	2.05	0.89
	2.05	1.54
	2.07	1.3
	2.07	1.95
	2.07	2.56
	2.07	0.99
	2.07	0.21
	2.08	0.83
	2.1	1.83
	2.1	2.14
	2.13	2.58
	2.14	1.15
	2.14	1.65
	2.14	0.25
	2.15	1.47
	2.15	1.55
	2.15	2.48
	2.17	0.67
	2.19	1.35
	2.19	1.9
	2.19	0.54
	2.19	0.23
	2.19	0.87
	2.25	1.82
	2.25	2.05
	2.26	1.34
	2.26	0.21
	2.26	1.25
	2.29	0.73
	2.31	0.83
	2.31	2.6
	2.33	0.39
	2.33	1.24
	2.33	1.57
	2.35	2.98
	2.36	0.29
	2.38	0.53
	2.38	0.65
	2.38	0.76
	2.39	1.05
	2.41	1.34
	2.41	1.43
	2.43	1.68
	2.44	0.77
	2.45	0.74
	2.47	2.11
	2.49	1.67
	2.5	1.5
	2.57	1.49
	2.58	2.02
	2.59	0.77
	2.59	0.62
	2.62	1.23
	2.62	0.99
	2.66	1.19
	2.66	1.35
	2.66	3.33
	2.7	1.76
	2.72	4.56
	2.73	1.03
	2.73	0.33
	2.75	2.04
	2.78	5.21
	2.78	1.58
	2.81	2.4
	2.84	1.9
	2.84	2.18
	2.88	2.33
	2.88	0.56
	2.88	2.91
	2.93	0.24
	2.94	1.25
	2.95	2.94
	2.95	2.07
	2.99	3.03
	3	2.26
	3	0.38
	3.01	0.77
	3.02	2.92
	3.02	1.23
	3.03	0.68
	3.03	0.85
	3.04	2.85
	3.08	1.36
	3.1	1.32
	3.11	2.56
	3.11	2.63
	3.11	3.29
	3.12	3.45
	3.12	4.21
	3.14	2.01
	3.15	1.4
	3.15	3.1
	3.17	0.87
	3.18	2.7
	3.2	1.82
	3.21	1.6
	3.21	0.29
	3.22	1.72
	3.23	0.45
	3.25	0.22
	3.26	0.26
	3.27	0.3
	3.29	0.88
	3.31	0.99
	3.34	1.16
	3.37	1.42
	3.38	1.44
	3.45	1.47
	3.45	1.47
	3.92	1.65
	3.98
	4.23
	4.23
	5.44
Std Dev.	0.956468	0.866402
Unpaired S. T-test	0.00303258
