# Supplementary material for: RAB23 loss-of-function mutation causes context-dependent ciliopathy in Carpenter syndrome
Source: PLoS Genet. 2025 Aug 18;21(8):e1011611. doi: 10.1371/journal.pgen.1011611 (PMC12407540; doi:10.1371/journal.pgen.1011611)
Supplement: S5 Data — (XLSX) [file pgen.1011611.s010.xlsx]

## Sheet: % AC3 ofNeuN
Cortical Neuron
% AC3/NeuN														2way ANOVA
DIV	Control				std.dev		Nes-CKO				std.dev			Control - Nes-CKO
3	33.3333	22.5806	45.4545	38.4615	9.63138		11.9048	17.0732	20.9302	26.2295	6.05646			3	ns	0.0732
5	68.2927	60.4651	43.2432	51.5152	10.8603		21.4286	33.3333	35.7143	23.6842	7.03793			5	**	0.001
8	73.0769	68.9655	74	54.5455	9.00433		26.1905	32.5581	9.52381	17.1429	10.1096			8	****	<0.0001
18	64.2857	83.3333	72.4138		9.55784		17.8571	14.6341	28.8462		7.45125			18	****	<0.0001
Control								Nes-CKO
20240729 - ff - Cortical Neuron - DIV3 - 100x				1				20240729 - nesff - Cortical Neuron - DIV3 - 100x				1
			Cell count	45							Cell count	42
			Ciliation	15							Ciliation	5
				33.3333								11.9048
20240506 - ff - Cortical Neuron - DIV3 - 100x				2				20240729 - nesff - Cortical Neuron - DIV3 - 100x				2
			Cell count	31							Cell count	41
			Ciliation	7							Ciliation	7
				22.5806								17.0732
20250503 - ff - Cortical Neuron - DIV3 - 100x				3				20240729 - nesff - Cortical Neuron - DIV3 - 100x				2
			Cell count	44							Cell count	43
			Ciliation	20							Ciliation	9
				45.4545								20.9302
202505015- ff - Cortical Neuron - DIV3 - 100x				1				20240729 - nesff - Cortical Neuron - DIV3 - 100x				2
			Cell count	26							Cell count	61
			Ciliation	10							Ciliation	16
				38.4615								26.2295
DIV5
20240729 - ff - Cortical Neuron - DIV5 - 100x				1				20240729 - nesff - Cortical Neuron - DIV5 - 100x				1
			Cell count	41							Cell count	42
			Ciliation	28							Ciliation	9
				68.2927								21.4286
20240506 - ff - Cortical Neuron - DIV5- 100x				2				20240729 - nesff - Cortical Neuron - DIV5 - 100x				2
			Cell count	43							Cell count	48
			Ciliation	26							Ciliation	16
				60.4651								33.3333
20250503 - ff - Cortical Neuron - DIV5 - 100x				3				20240729 - nesff - Cortical Neuron - DIV5- 100x				3
			Cell count	37							Cell count	42
			Ciliation	16							Ciliation	15
				43.2432								35.7143
20250503 - ff - Cortical Neuron - DIV5 - 100x				4				20240729 - nesff - Cortical Neuron - DIV5- 100x				4
			Cell count	33							Cell count	38
			Ciliation	17							Ciliation	9
				51.5152								23.6842
DIV8
20240729 - ff - Cortical Neuron - DIV8 - 100x				1				20240729 - nesff - Cortical Neuron - DIV8 - 100x				1
			Cell count	52							Cell count	42
			Ciliation	38							Ciliation	11
				73.0769								26.1905
20240506 - ff - Cortical Neuron - DIV8- 100x				2				20240729 - nesff - Cortical Neuron - DIV8- 100x				2
			Cell count	29							Cell count	43
			Ciliation	20							Ciliation	14
				68.9655								32.5581
20250503 - ff - Cortical Neuron - DIV8 - 100x				3				20240729 - nesff - Cortical Neuron - DIV8- 100x				3
			Cell count	50							Cell count	42
			Ciliation	37							Ciliation	4
				74								9.52381
20250503 - ff - Cortical Neuron - DIV8 - 100x				4				20240729 - nesff - Cortical Neuron - DIV8- 100x				4
			Cell count	33							Cell count	35
			Ciliation	18							Ciliation	6
				54.5455								17.1429
DIV18
20240506 - ff - Cortical Neuron - DIV18- 100x				2				20240729 - nesff - Cortical Neuron - DIV18- 100x				2
			Cell count	14							Cell count	28
			Ciliation	9							Ciliation	5
				64.2857								17.8571
20250503 - ff - Cortical Neuron - DIV18 - 100x				3				20240729 - nesff - Cortical Neuron - DIV18- 100x				3
			Cell count	30							Cell count	41
			Ciliation	25							Ciliation	6
				83.3333								14.6341
20250503 - ff - Cortical Neuron - DIV18 - 100x				4				20240729 - nesff - Cortical Neuron - DIV18- 100x				4
			Cell count	29							Cell count	52
			Ciliation	21							Ciliation	15
				72.4138								28.8462

## Sheet: Cilia length
	Cilia length
	Control - 3	Nes-CKO - 3	Control - 5	Nes-CKO - 5	Control - 8	Nes-CKO - 8	Control - 18	Nes-CKO - 18		Bonferroni's multiple comparisons test	Summary	Adjusted P Value
	0.594933	0.258781	2.94683	1.22	2.273	1.49	3.82	1.81		Control - DIV 3 vs. Nes-CKO - DIV 3	****	<0.0001
	0.861514	0.39	2.33161	1.96	1.338	2.82	4.72	3.41		Control - DIV 5 vs. Nes-CKO - DIV 5	**	0.0044
	1.81987	1.41339	0.718192	1.53	3.035	1.54	2.33	1.22		Control - DIV 8 vs. Nes-CKO - DIV 8	****	<0.0001
	2.70373	0.443156	3.36513	1.29	2.621	1.73	1.92	1.47		Control - DIV 18 vs. Nes-CKO - DIV 18	***	0.0001
	1.38758	0.529433	1.18376	0.3	3.01	1.82	3.52	1.54
	0.659918	0.724474	0.765059	0.68	3.885	1.42	5	1.78901
	1.60991	0.435932	2.08248	1.22	2.045	0.7	2.61	2.3789
	2.65902	0.49	0.967483	1.82	2.481	0.51	1.22	1.52346
	0.885852	0.491344	1.7535	0.284756	3.474	0.44	1.28476	2.84568
	2.08249	1.28375	0.718192	0.673829	4.149	0.374829	2.93746	1.83746
	0.967483	0.592837	2.0665	1.49264	3.087	1.28375	1.28476	0.673829
	1.7535	1.71839	1.23052	2.15623	1.906	1.59164	2.93746	3.28476
	1.87363	0.465289	1.04336	0.356274	2.533	0.625894	3.75628	2.59164
	0.492838	0.327615	2.78901	1.22746	2.373	0.756284	3.12346	0.825894
	2.14598	1.24984	1.47468	0.723459	1.59	0.842658	2.34568	1.13579
	0.756439	0.573829	2.25623	1.26849	2.825	2.13579	1.6789	2.56982
	2.98712	1.10294	0.823459	0.842657	0.573829	0.569824	3.28901	0.92346
	1.23457	0.864725	1.3685	1.88716	1.28476	1.37468	2.40123	2.38716
	0.412346	0.492838	1.98716	0.492838	2.93746	1.35623	1.78901	1.65748
	1.72486	1.38573	0.592838	1.35396	0.825893	0.22346	3.3789	0.756328
	0.683291	0.758392	2.78901	0.569824	1.75628	1.26849	0.345679	1.28375
	2.45612	1.12848	1.23457	2.13579	2.68254	2.38716	2.01235	0.592837
	1.9375	0.327615	0.287456	0.874683	1.12346	0.492838	3.45679	1.71839
	0.512379	0.249838	1.68392	0.375927	1.28476	0.374829	1.52346	0.598883
	2.78946	0.573829	2.49164	1.11837	2.93746	1.28375	2.6789	0.373333
	1.34568	0.864725	0.356274	0.294858	0.825893	2.59164	3.04568
	0.598765	0.492838	1.92746	0.673529	1.75628	0.625894	1.83457
	2.12346	0.385729	0.842657	1.49264	2.68254	1.75628	2.23457
	1.87654	0.758392	2.13579	0.356274	1.12346	2.13579	3.16789
	0.75322	0.719284	0.569824	1.12746	0.987654	0.569824	1.28476
	2.98765	0.473829	1.37468	0.742657	3.25679	1.37468	1.93746
	1.23457	1.28476	2.95623	1.83579	1.51235	0.72346	3.75628
	0.654322	0.937463	0.723459	0.569824	0.901235	2.38716	2.12346
	2.34568	1.35628	1.26849	1.27468	3.22346		3.34568
	1.56789	0.682539	2.38716	1.75623	1.34568		1.6789
	0.789123		0.492838	0.623459	0.512346		3.28901
	2.67891		1.85396	1.1685	3.3789		2.40123
	1.89123		0.375927	1.58716	2.01235		3.78901
	0.523457			0.492838	1.78901		2.3789
	1.28375			0.375927	0.623457		1.34568
	0.592837				3.04568		3.01235
	2.7184				2.23457		2.45679
	1.46529				1.45679		3.52346
	0.874563				0.734568		2.6789
	2.34988				3.16789		3.04568
	1.65748				2.45679
	0.756328				1.6789
	2.91235
	1.12346
std.dev	0.800291	0.389899	0.846947	0.565254	0.960752	0.720621	0.971308	0.855051
