# Supplementary material for: RAB23 loss-of-function mutation causes context-dependent ciliopathy in Carpenter syndrome
Source: PLoS Genet. 2025 Aug 18;21(8):e1011611. doi: 10.1371/journal.pgen.1011611 (PMC12407540; doi:10.1371/journal.pgen.1011611)
Supplement: S6 Data — (XLSX) [file pgen.1011611.s011.xlsx]

## Sheet: Cortical NPCs
										1
NPCs
Control					Nes-CKO
Total cell	Arl13B+ve cilia	% Ciliation			Total cell	Arl13B+ve cilia	% Ciliation
478	288	60.251			348	118	33.908
200	106	53			291	85	29.2096
295	176	59.661			70	15	21.4286
	Std Dev.	4.02689				Std Dev.	6.30287
	Unpaired S. T-test	0.00241509
Cilium length
	Control	Nes-CKO
	0.851521	3.61306			Unpaired S. T-test	0.00881071
	1.92863	2.60121
	4.29493	0.513066
	0.041666	1.85743
	4.09441	1.9487
	0.277366	0.981499
	1.86538	3.51584
	1.22731	3.90455
	1.09238	0.773174
	4.41681	8.40251
	0.419622	3.09404
	1.06281	5.92426
	0.851521	6.96692
	0.694175	0.319032
	0.513066	3.88264
	1.56078	0.809855
	5.4705	1.47449
	0.502953	0.360697
	1.83815	0.709266
	1.41355	0.319032
	2.50251	0.495804
	0.485691	0.672577
	0.449158	0.927704
	0.218442	1.06282
	5.91763	1.14116
	0.407496	3.82138
	5.97408	0.117848
	2.39867	0.041666
	4.0073	4.4616
	2.27801	0.532493
	3.39878	0.502953
	0.058924	1.588
	3.19841	1.42352
	0.041666	2.06874
	0.692007	0.814836
	0.478546	0.689839
	0.402363	2.07883
	0.513066	0.827118
	0.183921	0.348572
	6.41401	0.372975
	4.66513	0.058924
	0.124997	0.33131
	5.90936	0.625938
	0.613656	4.37145
	7.83254	3.19791
	7.70009	2.18159
	6.90613	2.23337
	11.4984	0.608676
	0.839243	1.22731
	2.19885	0.041666
	0.235697	0.714246
	0.942001	0.041666
	3.93207	0.183921
	4.75341	6.55474
	7.30066	1.20724
	3.72824	0.770202
	0.083331	0.596394
	0.326177	4.16618
	1.34018	7.27933
	0.574155	0.731508
	2.29228	4.79492
	1.1777	0.436884
	1.14615	4.89566
	2.77581	0.478546
	0.755912	1.89692
	0.296793	0.058924
	2.47107	1.51102
	1.74752	2.53016
	1.73243	0.2357
	0.984463	0.508082
	0.218442	0.171796
	0.372975	1.10665
	0.041666	3.50451
	3.73243	1.49456
	0.419622	0.10059
	0.920563	0.554728
	0.662467	1.19279
	1.3596	0.395214
	0.549752	2.31872
	0.478546	4.40406
	0.041666	0.414641
	0.967197	0.058924
	0.10059	3.92629
	0.058924	4.77819
	0.574155	1.86257
	2.72148	1.85959
	0.964393	2.84622
	6.46921	4.11487
	3.45273	2.59904
	0.301769	1.47666
	0.513063	1.31577
	6.06126	2.96392
	7.3784	0.319028
	2.32385	3.91699
	0.58628	3.19544
	0.412473	2.21611
	5.27299	1.51897
	3.45178	2.69249
	3.12438	0.579135
	5.4476	3.70351
	7.11362	0.868783
	0.10059	2.57182
	4.70662	0.738653
	1.67647	2.0415
	3.542	1.14398
	6.6166	0.343435
	0.709266	0.33629
	0.495804	0.4319
	0.33629	0.176772
	0.949946	0.20118
	2.47621	4.55521
	1.77924	4.06696
	1.86039	3.56624
	2.51989	0.041666
	1.57789	5.18965
	1.69575	2.5056
	3.63151	0.84438
	4.20352	0.750928
	3.30238	0.53747
	0.277366	1.74038
	2.64287	1.71534
	0.827114	5.55381
	0.159514	1.76695
	3.53825	0.721391
	2.75655	1.89708
	0.596394	0.041666
	1.8921	1.56063
	5.40656	3.03591
	0.2357	1.64693
	0.353549	0.10059
	0.569178	1.53638
	0.898167	0.319032
	4.50727	1.00389
	2.89784	3.62935
	1.64396	0.10059
	0.672577	0.218438
	4.90594	0.672577
	3.5188	0.296793
	5.6841	1.42135
	0.513063	2.76353
	2.74331	0.10059
	3.57043	1.86473
	0.360694	1.04556
	1.39078	0.372975
	2.2455	1.39397
	0.525345	1.53638
	1.51133	2.24333
	0.058924	0.755912
	1.4378	0.058924
	6.95564	0.058924
	1.87172	0.586437
	0.714246	0.834263
	9.92711	3.23212
	1.44808	1.5709
	1.36675	0.63806
	2.45165	1.12094
	7.15642	0.377956
	7.08224	3.18533
	3.99586	1.83815
	0.10059	6.24363
	1.6348	1.44495
	5.53145	6.23368
	1.5233	1.03248
	2.24485	0.117848
	0.554728	0.873764
	5.15843	2.23619
	2.44868	0.083331
	3.51351	2.09609
	2.12845	1.62967
	4.63108	2.57978
	0.343439	0.672577
	1.72825	0.10059
	0.689839	0.766022
	0.53747	1.9092
	4.02594	4.114
	0.058924	8.26355
	0.242845	2.9448
	3.92697	2.44668
	3.28108	1.14398
	0.721387	4.41199
	2.21315	1.51615
	1.68266	0.058924
	0.041666	4.88355
	3.222	0.041666
	1.24456	2.25047
	1.12375	0.608676
	2.28001	1.06996
	2.04214	1.01602
	0.981495	2.86629
	2.94481	1.06281
	1.44574	4.23802
	3.15095	0.998757
	1.13604	0.142255
	3.64739	0.497972
	2.58114	0.633079
	0.669612	1.3523
	0.33629	1.34219
	0.952111	0.058924
	0.377956	2.06157
	0.991608	0.650342
	0.176776	0.20118
	0.294625	0.967209
	0.041666	0.260104
	1.04057	2.24766
	2.5524	0.319032
	4.24342	0.377956
	2.90732	0.716414
	4.49845	0.716567
	4.17195	0.910442
	1.06	0.721548
	2.06294	2.65218
	2.81965	5.5819
	0.377956	2.31171
	2.00264	1.17785
	1.25902	0.554728
	6.32231	2.58395
	0.610688	3.70769
	0.43688	2.3086
	1.66636	3.17521
	2.99843	0.554732
	1.85821	4.35588
	2.16731	0.974354
	0.932688	0.579135
	1.28126	1.64692
	4.00513	1.6104
	0.998757	4.29399
	0.856654	2.16813
	0.554728	1.59516
	5.23678	1.34733
	1.81359	1.28343
	4.19959	2.46891
	2.07788	0.10059
	1.64195	1.74486
	2.76352	0.714246
	3.6735	0.277362
	1.11068	0.395214
	0.766022	0.53747
	3.35277	1.20508
	0.319032	0.225587
	2.62562	0.10059
	1.4765	3.49223
	1.99053
	1.35447
	1.58022
	2.28917
	0.419622
	0.117848
	1.79136
	0.740818
	0.679725
	4.51041
	0.277366
Std Dev.	2.04575	1.66054

## Sheet: NPCs - Rab23vairant ciliation
negative
total cell	43			total cell	35			total cell	52
ciliation	25	58.1395		ciliation	20	57.1429		ciliation	29	55.7692		Std Dev.	1.19014
Vector Control
total cell	31			total cell	41			total cell	45
ciliation	18	58.0645		ciliation	27	65.8537		ciliation	27	60		Std Dev.	4.05549
Rab23WT
total cell	42			total cell	35			total cell	52
ciliation	29	69.0476		ciliation	20	57.1429		ciliation	33	63.4615		Std Dev.	5.95614
Rab23QL
total cell	52			total cell	37			total cell	41
ciliation	37	71.1538		ciliation	25	67.5676		ciliation	26	63.4146		Std Dev.	3.87306
Rab23SN
total cell	43			total cell	35			total cell	52
ciliation	16	37.2093		ciliation	14	40		ciliation	25	48.0769		Std Dev.	5.64402
2-way anova
Tukey's multiple comparisons test		Summary	Adjusted P Value
Negative vs. Vector Control		ns	0.822
Negative vs. Rab23WT		ns	0.5727
Negative vs. Rab23QL		ns	0.1695
Negative vs. Rab23SN		*	0.0328
Vector Control vs. Rab23WT		ns	0.9879
Vector Control vs. Rab23QL		ns	0.5899
Vector Control vs. Rab23SN		**	0.0084
Rab23WT vs. Rab23QL		ns	0.8364
Rab23WT vs. Rab23SN		**	0.0048
Rab23QL vs. Rab23SN		**	0.0015

## Sheet: NPCs - Rab23vairant - cilia len
	Negative	Vector Control	Rab23WT	Rab23QL	Rab23SN
	0.173829	0.112346	0.723457	1.23457	1.57383
	1.52836	0.234568	2.34568	0.345679	0.382911			2-way anova
	1.29486	0.345679	0.587654	1.87654	2.19385			Negative vs. Vector Control	ns	>0.9999
	0.736502	0.956789	3.12346	3.45679	1.02848			Negative vs. Rab23WT	ns	0.8539
	0.0459124	5.56789	0.412346	0.987654	0.274859			Negative vs. Rab23QL	**	0.0015
	1.48264	1.67891	1.92346	4.12346	1.84736			Negative vs. Rab23SN	*	0.0493
	2.7183	0.789123	0.678912	1.56789	2.7385			Vector Control vs. Rab23WT	ns	0.8711
	2.38517	2.89123	2.81235	0.212346	0.928476			Vector Control vs. Rab23QL	**	0.0017
	0.912457	0.987654	0.534568	2.34568	1.36483			Vector Control vs. Rab23SN	*	0.0444
	1.20387	0.123457	4.12346	1.12346	3.19486			Rab23WT vs. Rab23QL	*	0.0397
	2.65433	0.246814	0.856789	5.12346	2.48373			Rab23WT vs. Rab23SN	**	0.002
	1.28751	1.55792	0.376543	4.87654	1.75839			Rab23QL vs. Rab23SN	****	<0.0001
	3.42199	0.468136	3.45679	1.78912	0.573829
	3.83163	1.57925	0.498765	6.12346	0.593848
	3.45574	0.681358	2.12346	2.12346	0.948576
	0.498274	0.792468	0.945679	1.45679	0.648393
	2.76292	1.89358	0.612346	3.78912	1.93749
	1.03928	0.984657	3.78912	4.76543	0.185769
	1.21985	1.12346	0.347892	1.67891	0.373829
	2.15373	1.49877	1.81235	0.298765	1.48373
	0.673493	1.61235	0.765432	2.45679	0.558392
	0.924637	1.78912	2.56789	1.34568	0.0284756
	1.37582	2.12346	0.423457	4.56789	2.57383
	0.567124	3.34568	4.23457	3.65432	0.473829
	2.10294	2.56789	0.398765	1.91235	1.36483
	0.142857	2.78912	1.72346	3.18765	2.19385
	0.876543	3.12346	0.543211	2.23457	0.583726
	1.23457	3.45679	2.78912	3.09877	1.84736
	0.345679	3.69877	0.689123	3.12346	0.194857
	0.987654	0.324568	3.34568	0.43211	2.48373
	1.49877	1.72346	0.456789	1.76543	1.29385
	2.34568	0.145679	1.63457	0.321099	0.928476
	4.76543	2.12346	0.512379	2.56789	1.75839
	3.11223	3.49877	4.34568	1.23457	0.738496
	1.08977	0.835679	2.81235	4.23457	0.273829
	0.456789	1.34568	1.33457	0.543211	1.57383
	3.41235	3.23457	3.67891	1.87654	0.274859
	1.65432	0.112358	0.487654	2.15432	2.17383
	5.37654	0.957891	2.23457	2.67891	0.183726
	0.298765	5.78912	0.923457	1.12346	0.648393
	2.98765	0.287654	5.35679	3.45679	1.93749
	0.511223	1.61235	3.89123	3.76543	0.948576
	0.933345	2.36912	0.578912	4.98765	0.382911
	1.12346	0.156789	1.52346	3.23457	1.36483
	1.22334	3.45679	0.654322	2.78912	0.323829
	0.127839	1.26891	2.67891	1.45679	1.07383
	0.345678	1.94568	0.412379	5.23457	0.0284756
	0.876543	0.435679	4.01235	0.876543	0.758392
	0.512379	0.278923	2.78912	1.67891	0.347363
	0.234568	2.34568	1.41235	0.345679	1.19385
	1.49877	2.12346	0.598765	2.34568	0.583726
	0.654322	1.37865	3.23457	1.23457	0.293848
	0.789012	1.12346	1.43211	3.67891	0.348577
	0.411223	3.78912	2.45679	3.98765	0.483726
	1.08977	0.246789	0.876543	1.56789	0.558392
	2.29877	0.479123	0.365432	0.198765	0.194857
	2.93334	2.67891	3.56789	2.45679	1.57383
	0.156789	0.334679	0.523457	1.34568	0.738496
	1.51122	0.389765	1.98765	4.12346	0.573829
	1.37654	1.83457	0.712346	0.654322	1.48373
	0.623456	0.913457	2.89123	1.91235	0.928476
	0.112233	0.468912	0.387654	1.28765	0.173829
	0.456789	3.12346	4.42346	2.12346	1.36483
	1.98765	0.167892	1.62346	2.09877	0.274859
	1.12346	0.487654	1.34568	3.23457	1.93749
	1.87654	2.45679	0.734568	2.43211	0.948576
	2.34568	0.189235	3.01235	1.76543	0.382911
	3.41235	1.23457	0.567891	4.37654	1.29385
	1.98765	2.27912	2.57891	2.56789	0.148393
	2.98765	1.81235	0.823457	1.12346	0.573829
	2.12346	2.56789	1.39877	4.34568	0.223457
	1.72346	0.224568	3.89123	0.543211	0.356789
	3.29877	0.958912	0.687654	1.87654	1.67891
	2.51122	3.34568	1.23457	0.165432	0.876543
	1.87654	0.798765	0.534568	2.67891	1.67891
Std Dev.	1.1563	1.27923	1.33474	1.44132	0.754386

## Sheet: GLI Reporter assay
NPC - SAG stimulation
	Control+DMSO	Control+SAG	Nes-CKO+DMSO	Nes-CKO+SAG			Fold change in gli activity
GFP Reporter Signal	16965	27130	22797	20749				Control+SAG	Nes-CKO +SAG
	15681	22019	23701	25769				1.59917	0.910164
	17392	29422	23590	21602				1.40418	1.08725
	19187	34035	21748	27464				1.6917	0.915727
	13342	19790	15569	16080				1.77386	1.26283
	13112	19573	17884	15694				1.48329	1.03282
	15659	19428	14712	15826				1.49275	0.877544
	17822	24166	21367	22534				1.24069	1.07572
	17669	23686	20740	22507				1.35596	1.05462
	17771	24168	22186	22128				1.34054	1.0852
								1.35997	0.997386
Std Dev.	1993.74	4726.2	3247.04	4082.03			Std Dev.	0.169137	0.113021
2-way ANOVA							Unpaired S. T-test	1.85893e-06
Control+DMSO vs. Control+SAG	****	<0.0001
Control+DMSO vs. Nes-CKO+DMSO	**	0.0019
Control+DMSO vs. Nes-CKO+SAG	***	0.0003
Control+SAG vs. Nes-CKO+DMSO	**	0.0022
Control+SAG vs. Nes-CKO+SAG	*	0.0114
Nes-CKO+DMSO vs. Nes-CKO+SAG	ns	>0.9999

## Sheet: gli expression level
Different gene expression level
	Control				Std Dev.	Nes-CKO				Std Dev.
Rab23	1	1	1		0	0.083	0.125	0.023		0.051264
SOX2	1	1	1		0	0.85	0.981	1.05		0.101589
Nestin	1	1	1		0	1.21	0.91	0.95		0.162891
Gli1	1	1	1		0	1.849	1.53	1.49		0.196741
Ki67	1	1	1		0	0.786	0.97	1.11		0.162497
Shh	1	1	1		0	0.749	0.88	0.89		0.0786787
2-way ANOVA
Control - Nes-CKO
Rab23	****	<0.0001
SOX2	ns	0.9969
Nestin	ns	0.9998
Gli1	****	<0.0001
Ki67	ns	0.9941
Shh	ns	0.2746

## Sheet: Rab23 vairant
Gli 1 expression level	Negative	Vector Control	Rab23WT	Rab23QL	Rab23SN			Rab23 basal level	Negative	Vector Control	Rab23WT	Rab23QL	Rab23SN
	1	1.09	0.71	0.41	1.42				1	0.97	5.15	4.13	3.29
	1	0.93	0.74	0.56	1.24				1	1.22	10.25	8.23	9.41
	1	0.95	0.81	0.54	1.59				1	0.92	8.77	6.95	8.31
Std Dev.	0	0.087178	0.051316	0.0814453	0.175024			Std Dev.	0	0.160728	2.62376	2.09765	3.26253
								one-way ANOVA
one-way ANOVA								Negative vs. Vector Control	ns	>0.9999
Negative vs. Vector Control	ns	>0.9999						Negative vs. Rab23WT	**	0.0028
Negative vs. Rab23WT	ns	0.1126						Negative vs. Rab23QL	*	0.0134
Negative vs. Rab23QL	***	0.001						Negative vs. Rab23SN	**	0.0075
Negative vs. Rab23SN	**	0.0038						Vector Control vs. Rab23WT	**	0.0029
Vector Control vs. Rab23WT	ns	0.1395						Vector Control vs. Rab23QL	*	0.014
Vector Control vs. Rab23QL	**	0.0011						Vector Control vs. Rab23SN	**	0.0078
Vector Control vs. Rab23SN	**	0.0032						Rab23WT vs. Rab23QL	ns	0.6848
Rab23WT vs. Rab23QL	ns	0.1049						Rab23WT vs. Rab23SN	ns	0.903
Rab23WT vs. Rab23SN	****	<0.0001						Rab23QL vs. Rab23SN	ns	0.9887
Rab23QL vs. Rab23SN	****	<0.0001
